# Supplementary material for: Microbiome Comparison and Pathogen Identification for Three Migrating Passerines Captured During Spring Season in Jordan Using 16S rRNA Sequencing
Source: Integr Comp Biol. 2025 Apr 16;65(1):152–67. doi: 10.1093/icb/icaf015 (PMC12477589; doi:10.1093/icb/icaf015)
Supplement: icaf015_Supplemental_File [file icaf015_supplemental_file.xlsx]

## Sheet: Sheet1
Samapl ID	Location	Date of Collection	Sub Species	Ring Number	Sample Type	Age	Sex	Weight	Wing	Tail	Fat	Ticks	Health Status	Smaple collectd in
31	Azraq, Jordan	2023-04-07	Willow Warbler	RA00677	Fecal	unkown	unkown	6	58	47	1	N/A	Good	Frozen in RNA Later
34	Azraq, Jordan	2023-04-07	Willow Warbler	RA00678	Fecal	unkown	unkown	7	58	48	1	N/A	Good	Frozen in RNA Later
35	Azraq, Jordan	2023-04-07	Willow Warbler	RA00679	Fecal	unkown	unkown	7	56	48	1	N/A	Good	Frozen in RNA Later
50	Azraq, Jordan	2023-04-07	Willow Warbler	RA00681	Fecal	unkown	unkown	6	58	50	2	N/A	Good	Frozen in RNA Later
61	Azraq, Jordan	2023-04-07	Willow Warbler	RA00683	Fecal	unkown	unkown	6	58	46	0	N/A	Good	Frozen in RNA Later
71	Azraq, Jordan	2023-04-07	Willow Warbler	RA00685	Fecal	unkown	unkown	8	58	43	1	N/A	Good	Frozen in RNA Later
78	Azraq, Jordan	2023-04-07	Willow Warbler	RA00686	Fecal	unkown	unkown	6	57	46	1	N/A	Good	Frozen in RNA Later
88	Azraq, Jordan	2023-04-07	Willow Warbler	RA00687	Fecal	unkown	unkown	7	67	46	1	N/A	Good	Frozen in RNA Later
90	Azraq, Jordan	2023-04-07	Willow Warbler	RA00688	Fecal	unkown	unkown	7	57	46	0	N/A	Good	Frozen in RNA Later
113	Azraq, Jordan	2023-04-07	Willow Warbler	RA00694	Fecal	unkown	unkown	7	58	45	1	N/A	Good	Frozen in RNA Later
114	Azraq, Jordan	2023-04-07	Willow Warbler	RA00695	Fecal	unkown	unkown	6	60	45	1	N/A	Good	Frozen in RNA Later
125	Azraq, Jordan	2023-04-07	Willow Warbler	RA00697	Fecal	unkown	unkown	7	57	48	1	N/A	Good	Frozen in RNA Later
166	Azraq, Jordan	2023-04-08	Willow Warbler	RA00699	Fecal	unkown	unkown	7	55	45	1	N/A	Good	Frozen in RNA Later
171	Azraq, Jordan	2023-04-08	Willow Warbler	RA00700	Fecal	unkown	unkown	6	59	45	0	N/A	Good	Frozen in RNA Later
222	Azraq, Jordan	2023-04-09	Willow Warbler	RA00712	Fecal	unkown	unkown	6	57	44	0	N/A	Good	Frozen in RNA Later
227	Azraq, Jordan	2023-04-09	Willow Warbler	RA00714	Fecal	unkown	unkown	7	57	47	3	N/A	Good	Frozen in RNA Later
246	Azraq, Jordan	2023-04-14	Willow Warbler	RA00717	Fecal	unkown	unkown	7	58	46	2	N/A	Good	Frozen in RNA Later
252	Azraq, Jordan	2023-04-14	Willow Warbler	RA00720	Fecal	unkown	unkown	9	65	51	2	N/A	Good	Frozen in RNA Later
266	Azraq, Jordan	2023-04-14	Willow Warbler	RA00722	Fecal	unkown	unkown	9	69	55	2	N/A	Good	Frozen in RNA Later
77	Azraq, Jordan	2023-04-07	Common Read Warbler	JA12287	Fecal	unkown	unkown	9	63	54	3	No	Good	Frozen in RNA Later
115	Azraq, Jordan	2023-04-07	Common Read Warbler	RA12412	Fecal	unkown	unkown	10	67	52	1	No	Good	Frozen in RNA Later
138	Azraq, Jordan	2023-04-08	Common Read Warbler	JA12433	Fecal	unkown	unkown	10	66	54	2	No	Good	Frozen in RNA Later
140	Azraq, Jordan	2023-04-08	Common Read Warbler	JA12435	Fecal	unkown	unkown	13	64	52	3	No	Injured	Frozen in RNA Later
145	Azraq, Jordan	2023-04-08	Common Read Warbler	JA12440	Fecal	unkown	unkown	8	63	52	1	No	Good	Frozen in RNA Later
86	Azraq, Jordan	2023-04-07	Common Read Warbler	JA12295	Fecal	unkown	unkown	10	65	51	1	No	Good	Frozen in RNA Later
135	Azraq, Jordan	2023-04-08	Common Read Warbler	A12430	Fecal	unkown	unkown	10	68	59	0	No	Good	Frozen in RNA Later
139	Azraq, Jordan	2023-04-08	Common Read Warbler	JA12434	Fecal	unkown	unkown	13	66	54	4	No	Good	Frozen in RNA Later
141	Azraq, Jordan	2023-04-08	Common Read Warbler	JA12436	Fecal	unkown	unkown	10	68	52	1	No	Good	Frozen in RNA Later
155	Azraq, Jordan	2023-04-08	Common Read Warbler	JA12449	Fecal	unkown	unkown	11	68	55	2	No	Good	Frozen in RNA Later
20	Azraq, Jordan	2023-04-07	Common Read Warbler	JA12241	Fecal	unkown	unkown	9	65	54	0	No	Good	Frozen in RNA Later
57	Azraq, Jordan	2023-09-21	Common Read Warbler	JA12270	Fecal	unkown	unkown	9	66	54	1	No	Good	Frozen in RNA Later
59	Azraq, Jordan	2023-04-07	Common Read Warbler	JA12272	Fecal	unkown	unkown	9	62	53	0	No	Good	Frozen in RNA Later
65	Azraq, Jordan	2023-04-07	Common Read Warbler	JA12276	Fecal	unkown	unkown	10	67	55	1	No	Good	Frozen in RNA Later
68	Azraq, Jordan	2023-04-07	Common Read Warbler	JA12279	Fecal	unkown	unkown	10	63	50	2	No	Good	Frozen in RNA Later
48	Azraq, Jordan	2023-04-07	Common Read Warbler	JA12265	Fecal	unkown	unkown	14	65	52	1	No	Good	Frozen in RNA Later
58	Azraq, Jordan	2023-04-07	Common Read Warbler	JA11271	Fecal	unkown	unkown	10	68	55	1	No	Unkown	Frozen in RNA Later
64	Azraq, Jordan	2023-04-07	Common Read Warbler	JA12275	Fecal	unkown	unkown	11	68	51	1	No	Unkown	Frozen in RNA Later
66	Azraq, Jordan	2023-04-07	Common Read Warbler	JA12277	Fecal	unkown	unkown	10	64	53	1	No	Good	Frozen in RNA Later
72	Azraq, Jordan	2023-04-07	Common Read Warbler	JA12282	Fecal	unkown	unkown	9	61	48	0	No	Good	Frozen in RNA Later
296	Azraq, Jordan	2023-04-14	Lesser Whitethroat	JA12550	Fecal	unkown	unkown	10	62	55	1	No	Good	Frozen in RNA Later
309	Azraq, Jordan	2023-04-14	Lesser Whitethroat	JA11262	Fecal	unkown	unkown	10	64	55	1	No	Good	Frozen in RNA Later
331	Azraq, Jordan	2024-04-16	Lesser Whitethroat	JA11282	Fecal	unkown	unkown	10	63	54	4	No	Good	Frozen in RNA Later
338	Azraq, Jordan	2023-04-16	Lesser Whitethroat	JA11288	Fecal	Adult	unkown	11	65	55	2	No	Good	Frozen in RNA Later
415	Azraq, Jordan	2023-05-20	Lesser Whitethroat	JA12650	Fecal	Adult	unkown	12	63	55	2	No	Good	Frozen in RNA Later
304	Azraq, Jordan	2023-04-14	Lesser Whitethroat	JA11258	Fecal	unkown	unkown	12	67	56	2	No	Good	Frozen in RNA Later
319	Azraq, Jordan	2023-04-16	Lesser Whitethroat	JA11271	Fecal	Adult	unkown	11	65	78	1	No	Good	Frozen in RNA Later
336	Azraq, Jordan	2023-04-16	Lesser Whitethroat	JA11286	Fecal	Adult	unkown	12	64	56	3	No	Good	Frozen in RNA Later
342	Azraq, Jordan	2023-04-16	Lesser Whitethroat	JA11292	Fecal	Adult	unkown	10	69	59	2	No	Good	Frozen in RNA Later
433	Azraq, Jordan	2023-05-21	Lesser Whitethroat	JA12666	Fecal	unkown	unkown	11	66	52	1	No	Good	Frozen in RNA Later
30	Azraq, Jordan	2023-04-07	Lesser Whitethroat	JA12250	Fecal	Adult	unkown	14	67	54	3	N/A	Good	Frozen in RNA Later
235	Azraq, Jordan	2023-04-09	Lesser Whitethroat	JA12509	Fecal	Adult	unkown	11	66	56	1	No	Good	Frozen in RNA Later
257	Azraq, Jordan	2023-04-14	Lesser Whitethroat	JA12537	Fecal	unkown	unkown	11	62	55	3	No	Good	Frozen in RNA Later
271	Azraq, Jordan	2023-04-14	Lesser Whitethroat	JA12533	Fecal	unkown	unkown	10	64	60	1	No	Good	Frozen in RNA Later
275	Azraq, Jordan	2023-04-14	Lesser Whitethroat	JA12537	Fecal	Immature	unkown	11	66	53	1	No	Good	Frozen in RNA Later
110	Azraq, Jordan	2023-04-07	Lesser Whitethroat	JA12411	Fecal	Adult	unkown	14	66	51	3	No	Good	Frozen in RNA Later
243	Azraq, Jordan	2023-04-14	Lesser Whitethroat	JA12515	Fecal	Immature	unkown	12	62	51	3	No	Good	Frozen in RNA Later
263	Azraq, Jordan	2023-04-14	Lesser Whitethroat	JA12529	Fecal	Immature	Unkown	13	65	56	2	No	Good	Frozen in RNA Later
274	Azraq, Jordan	2023-04-14	Lesser Whitethroat	JA12536	Fecal	Immature	Unkown	14	65	52	3	No	Good	Frozen in RNA Later
280	Azraq, Jordan	2023-08-14	Lesser Whitethroat	JA12542	Fecal	Immature	Unkown	13	63	57	3	No	Good	Frozen in RNA Later
